# Supplementary material for: Perfume and Flavor Engineering: A Chemical Engineering Perspective
Source: Molecules. 2021 May 22;26(11):3095. doi: 10.3390/molecules26113095 (PMC8196857; doi:10.3390/molecules26113095)
Supplement: Supplementary file 1 [file molecules-26-03095-s001.zip]

Archive with 1 entries (1 files):
- molecules-1227639-supplementary.pdf
